# Supplementary material for: Is remaining intervertebral disc tissue interfering with bone generation during fusion of two vertebrae?
Source: PLoS One. 2019 Apr 25;14(4):e0215536. doi: 10.1371/journal.pone.0215536 (PMC6483188; doi:10.1371/journal.pone.0215536)
Supplement: S2 File — (XLSX) [file pone.0215536.s002.xlsx]

## Sheet: End point
																Control (-)	0.1	0.5	1
																0.413	0.685	0.657	0.375
User: USER			Path: C:\Program Files (x86)\BMG\OPTIMA\User\Data\							Test ID: 1544						0.412	0.672	0.566	0.439
Test Name: MTT RAQUEL								Date: 18-4-2016		Time: 16:12:21						0.4	0.73	0.426	0.477
Absorbance			Absorbance values are displayed as OD													0.411	0.754	0.47	0.483
																0.397	0.791	0.406	0.442
																0.436	0.773	0.406	0.439
																0.418	0.671	0.485	0.432
	Raw Data (A560)															0.442	0.698	0.605	0.442
	Patient 4 (10%)	Patient 6 (10%)	Patient 7 (10%)	Patient 4 (50%)	Patient 6 (50%)	Patient 7 (50%)	Patient 4 (100%)	Patient 6 (100%)	Patient 7 (100%)	Control (+)	Control (+)	Control (-)				0.413	0.651	0.437	0.421
A	0.685	0.651	0.625	0.657	0.437	0.411	0.375	0.421	0.409	0.34	0.374	0.413				0.412	0.65	0.417	0.405
B	0.672	0.65	0.67	0.566	0.417	0.387	0.439	0.405	0.394	0.341	0.356	0.412				0.4	0.523	0.395	0.397
C	0.73	0.523	0.729	0.426	0.395	0.494	0.477	0.397	0.414	0.382	0.387	0.4				0.411	0.587	0.666	0.394
D	0.754	0.587	0.469	0.47	0.666	0.433	0.483	0.394	0.396	0.417	0.58	0.411				0.397	0.48	0.444	0.447
E	0.791	0.48	0.419	0.406	0.444	0.493	0.442	0.447	0.391	0.392	0.4	0.397				0.436	0.492	0.404	0.419
F	0.773	0.492	0.454	0.406	0.404	0.477	0.439	0.419	0.429	0.441	0.382	0.436				0.418	0.474	0.465	0.415
G	0.671	0.474	0.467	0.485	0.465	0.488	0.432	0.415	0.391	0.402	0.437	0.418				0.442	0.635	0.696	0.454
H	0.698	0.635	0.76	0.605	0.696	0.418	0.442	0.454	0.467	0.387	0.393	0.442				0.408	0.625	0.411	0.409
AVE	0.72175	0.5615	0.574125	0.502625	0.4905	0.450125	0.441125	0.419	0.411375	0.38775	0.413625	0.416125				0.457	0.67	0.387	0.394
														Red=(not used, as our agreement, because of the bad values for control using SDS)		0.587	0.729	0.494	0.414
	Patient 4 (10%)	Patient 6 (10%)	Patient 7 (10%)	Patient 4 (50%)	Patient 6 (50%)	Patient 7 (50%)	Patient 4 (100%)	Patient 6 (100%)	Patient 7 (100%)	Control (-)						0.632	0.469	0.433	0.396
A	0.685	0.651	0.625	0.657	0.473	0.411	0.375	0.421	0.409	0.413						0.534	0.419	0.493	0.391
B	0.672	0.65	0.67	0.566	0.417	0.387	0.439	0.405	0.394	0.412						0.524	0.454	0.477	0.429
C	0.73	0.523	0.729	0.426	0.395	0.494	0.477	0.397	0.414	0.4						0.568	0.467	0.488	0.391
D	0.754	0.587	0.469	0.47	0.666	0.433	0.483	0.394	0.396	0.411						0.667	0.76	0.418	0.467
E	0.791	0.48	0.419	0.406	0.444	0.493	0.442	0.447	0.391	0.397							0.705
F	0.773	0.492	0.454	0.406	0.404	0.477	0.439	0.419	0.429	0.436							0.761
G	0.671	0.474	0.467	0.485	0.465	0.488	0.432	0.415	0.391	0.418							0.728
H	0.698	0.635	0.76	0.605	0.696	0.418	0.442	0.454	0.467	0.442							0.705
Ave	0.72175	0.5615	0.574125	0.502625	0.495	0.450125	0.441125	0.419	0.411375	0.416125							0.774
STD	0.0470494	0.0779249	0.136976	0.0958033	0.118317	0.0426964	0.0327477	0.021824	0.0261476	0.0157973							0.802
																	0.779
																	0.811
																	0.754
																	0.837
																	0.617
																	0.759
																	0.605
																	0.851
																	0.811
																	0.691

## Sheet: Sheet1
User: USER			Path: C:\Program Files (x86)\BMG\OPTIMA\User\Data\							Test ID: 1695
Test Name: MTT RAQUEL								Date: 12-5-2016		Time: 15:52:50
Absorbance			Absorbance values are displayed as OD
	Raw Data (A560)
	Patient 2 (10%)	Patient 3 (10%)	Patient 2 (50%)	Patient 3 (50%)	Patient 2 (100%)	Patient 3 (100%)	Control (-)	Control (-)	SDS (5%)	SDS (5%)	SDS (10%)	SDS (10%)
A	0.705	0.754	0.725	0.696	0.625	0.767	0.378	0.408	0.536	0.767	0.479	0.618
B	0.761	0.837	0.73	0.733	0.682	0.749	0.39	0.457	0.414	0.719	0.474	0.583
C	0.728	0.617	0.731	0.766	0.612	0.605	0.54	0.587	0.423	0.702	0.487	0.431
D	0.705	0.759	0.749	0.809	0.757	0.748	0.464	0.632	0.481	0.669	0.545	0.496
E	0.774	0.605	0.702	0.528	0.707	0.595	0.594	0.534	0.64	0.495	0.594	0.711
F	0.802	0.851	0.681	0.75	0.694	0.589	0.495	0.524	0.472	0.463	0.699	0.597
G	0.779	0.811	0.763	0.551	0.803	0.583	0.604	0.568	0.451	0.44	0.939	0.578
H	0.811	0.691	0.735	0.675	0.801	0.624	0.608	0.667	0.523	0.39	0.775	0.89
Ave	0.758125	0.740625	0.727	0.6885	0.710125	0.6575	0.509125	0.547125	0.4925	0.580625	0.624	0.613
								Red= Not used due to bad values for SDS concentration and control (-)
	Patients 2 (10%)	Patients 3 (10%)	Patients 2 (50%)	Patients 3 (50%)	Patients 2 (100%)	Patients 3 (100%)	Control (-)	SDS 5%	SDS 10%
A	0.705	0.754	0.725	0.696	0.625	0.767	0.479	0.618	0.378
B	0.761	0.837	0.73	0.733	0.682	0.749	0.474	0.583	0.39
C	0.728	0.617	0.731	0.766	0.612	0.605	0.487	0.431	0.54
D	0.705	0.759	0.749	0.809	0.757	0.748	0.545	0.496	0.464
E	0.774	0.605	0.702	0.528	0.707	0.595	0.594	0.711	0.594
F	0.802	0.851	0.681	0.75	0.694	0.589	0.699	0.597	0.495
G	0.779	0.811	0.763	0.551	0.803	0.583	0.939	0.578	0.604
H	0.811	0.691	0.735	0.675	0.801	0.624	0.775	0.89	0.608
Ave	0.758125	0.740625	0.727	0.6885	0.710125	0.6575	0.624	0.613	0.509125
STD	0.0413502	0.0949285	0.0256738	0.100849	0.0727195	0.0815738	0.167795	0.139157	0.0930091
	P4 (10%)	P5 (10%)	P4 (50%)	P5 (50%)	P4 (100%)	P5 (100%)
	0.081	0.13	0.101	0.072	0.001	0.143
	0.137	0.213	0.106	0.109	0.058	0.125				Patient 4	P 1
	0.104	-0.007	0.107	0.142	-0.012	-0.019				Patient 6	P 2
	0.081	0.135	0.125	0.185	0.133	0.124				Patient 7	P 3
	0.15	-0.019	0.078	-0.096	0.083	-0.029				Patient 2	P 4
	0.178	0.227	0.057	0.126	0.07	-0.035				Patient 3	P 5
	0.155	0.187	0.139	-0.073	0.179	-0.041
	0.187	0.067	0.111	0.051	0.177	0
Avg	0.134125	0.116625	0.103	0.0645	0.086125	0.0335
SD	0.0413502	0.0949285	0.0256738	0.100849	0.0727195	0.0815738
	P4 (10%)	P5 (10%)	P4 (50%)	P5 (50%)	P4 (100%)	P5 (100%)
Ave	0.134125	0.116625	0.103	0.0645	0.086125	0.0335
STD

## Sheet: Sheet3
	100%v2	100%v3	50%v2	50%v3	10%v2	10%v3	control+	control-
	0.379	0.367	0.346	0.31	0.319	0.404	0.286	0.302
	0.377	0.35	0.319	0.389	0.339	0.365	0.281	0.315
	0.403	0.338	0.356	0.404	0.327	0.367	0.31	0.262
	0.383	0.36	0.351	0.377	0.301	0.338	0.322	0.33
	0.423	0.364	0.396	0.376	0.325	0.351	0.282	0.327
	0.41	0.382	0.373	0.394	0.332	0.328	0.294	0.343
	0.345	0.379	0.377	0.342	0.341	0.389	0.325	0.326		This data was bad, so we decided not to use it
	0.424	0.316	0.361	0.33	0.316	0.351	0.306	0.295
	0.307	0.414	0.353	0.372	0.308	0.366	0.284	0.35
	0.372	0.379	0.492	0.357	0.322	0.385	0.327	0.323
	0.306	0.364	0.401	0.354	0.307	0.366	0.272	0.323
	0.352	0.361	0.363	0.355	0.332	0.345	0.308	0.323
ave	0.373417	0.3645	0.374	0.363333	0.322417	0.362917	0.29975	0.31825
std	0.0399897	0.0242731	0.043212	0.0274403	0.0127526	0.0220349	0.0190555	0.0232423

## Sheet: Figure article
		P4 10%	P6 10%	P7 10%	P4 50%	P6 50%	P7 50%	P4 100%	P6 100%	P7 100%	C(-)	P2 10%	P3 10%	P2 50%	P3 50%	P2 100%	P3 100%	C (-)
	A	0.685	0.651	0.625	0.657	0.473	0.411	0.375	0.421	0.409	0.413	0.705	0.754	0.725	0.696	0.625	0.767	0.378
	B	0.672	0.65	0.67	0.566	0.417	0.387	0.439	0.405	0.394	0.412	0.761	0.837	0.73	0.733	0.682	0.749	0.39
	C	0.73	0.523	0.729	0.426	0.395	0.494	0.477	0.397	0.414	0.4	0.728	0.617	0.731	0.766	0.612	0.605	0.54
	D	0.754	0.587	0.469	0.47	0.666	0.433	0.483	0.394	0.396	0.411	0.705	0.759	0.749	0.809	0.757	0.748	0.464
	E	0.791	0.48	0.419	0.406	0.444	0.493	0.442	0.447	0.391	0.397	0.774	0.605	0.702	0.528	0.707	0.595	0.594
	F	0.773	0.492	0.454	0.406	0.404	0.477	0.439	0.419	0.429	0.436	0.802	0.851	0.681	0.75	0.694	0.589	0.495
	G	0.671	0.474	0.467	0.485	0.465	0.488	0.432	0.415	0.391	0.418	0.779	0.811	0.763	0.551	0.803	0.583	0.604
	H	0.698	0.635	0.76	0.605	0.696	0.418	0.442	0.454	0.467	0.442	0.811	0.691	0.735	0.675	0.801	0.624	0.608
data - control +0.2											0.416125							0.509125
0.2		P4 10%	P6 10%	P7 10%	P4 50%	P6 50%	P7 50%	P4 100%	P6 100%	P7 100%	C(-)	P2 10%	P3 10%	P2 50%	P3 50%	P2 100%	P3 100%	C (-)
		0.468875	0.434875	0.408875	0.440875	0.256875	0.194875	0.158875	0.204875	0.192875	0.196875	0.395875	0.444875	0.415875	0.386875	0.315875	0.457875	0.068875
		0.455875	0.433875	0.453875	0.349875	0.200875	0.170875	0.222875	0.188875	0.177875	0.195875	0.451875	0.527875	0.420875	0.423875	0.372875	0.439875	0.080875
		0.513875	0.306875	0.512875	0.209875	0.178875	0.277875	0.260875	0.180875	0.197875	0.183875	0.418875	0.307875	0.421875	0.456875	0.302875	0.295875	0.230875
		0.537875	0.370875	0.252875	0.253875	0.449875	0.216875	0.266875	0.177875	0.179875	0.194875	0.395875	0.449875	0.439875	0.499875	0.447875	0.438875	0.154875
		0.574875	0.263875	0.202875	0.189875	0.227875	0.276875	0.225875	0.230875	0.174875	0.180875	0.464875	0.295875	0.392875	0.218875	0.397875	0.285875	0.284875
		0.556875	0.275875	0.237875	0.189875	0.187875	0.260875	0.222875	0.202875	0.212875	0.219875	0.492875	0.541875	0.371875	0.440875	0.384875	0.279875	0.185875
		0.454875	0.257875	0.250875	0.268875	0.248875	0.271875	0.215875	0.198875	0.174875	0.201875	0.469875	0.501875	0.453875	0.241875	0.493875	0.273875	0.294875
		0.481875	0.418875	0.543875	0.388875	0.479875	0.201875	0.225875	0.237875	0.250875	0.225875	0.501875	0.381875	0.425875	0.365875	0.491875	0.314875	0.298875
juiste volgorde
Concentraties/Patient		P4 10%	P4 50%	P4 100%	P6 10%	P6 50%	P6 100%	P7 10%	P7 50%	P7 100%	P2 10%	P2 50%	P2 100%	P3 10%	P3 50%	P3 100%
		0.468875	0.440875	0.158875	0.434875	0.256875	0.204875	0.408875	0.194875	0.192875	0.395875	0.415875	0.315875	0.444875	0.386875	0.457875
		0.455875	0.349875	0.222875	0.433875	0.200875	0.188875	0.453875	0.170875	0.177875	0.451875	0.420875	0.372875	0.527875	0.423875	0.439875
		0.513875	0.209875	0.260875	0.306875	0.178875	0.180875	0.512875	0.277875	0.197875	0.418875	0.421875	0.302875	0.307875	0.456875	0.295875
		0.537875	0.253875	0.266875	0.370875	0.449875	0.177875	0.252875	0.216875	0.179875	0.395875	0.439875	0.447875	0.449875	0.499875	0.438875
		0.574875	0.189875	0.225875	0.263875	0.227875	0.230875	0.202875	0.276875	0.174875	0.464875	0.392875	0.397875	0.295875	0.218875	0.285875
		0.556875	0.189875	0.222875	0.275875	0.187875	0.202875	0.237875	0.260875	0.212875	0.492875	0.371875	0.384875	0.541875	0.440875	0.279875
		0.454875	0.268875	0.215875	0.257875	0.248875	0.198875	0.250875	0.271875	0.174875	0.469875	0.453875	0.493875	0.501875	0.241875	0.273875
		0.481875	0.388875	0.225875	0.418875	0.479875	0.237875	0.543875	0.201875	0.250875	0.501875	0.425875	0.491875	0.381875	0.365875	0.314875
Nummering		Patient 1			Patient 2			Patient 3			Patient 4			Patient 5
patienten		0.1	0.5	1	0.1	0.5	1	0.1	0.5	1	0.1	0.5	1	0.1	0.5	1
aangepast		0.468875	0.440875	0.158875	0.434875	0.256875	0.204875	0.408875	0.194875	0.192875	0.395875	0.415875	0.315875	0.444875	0.386875	0.457875
		0.455875	0.349875	0.222875	0.433875	0.200875	0.188875	0.453875	0.170875	0.177875	0.451875	0.420875	0.372875	0.527875	0.423875	0.439875
		0.513875	0.209875	0.260875	0.306875	0.178875	0.180875	0.512875	0.277875	0.197875	0.418875	0.421875	0.302875	0.307875	0.456875	0.295875
		0.537875	0.253875	0.266875	0.370875	0.449875	0.177875	0.252875	0.216875	0.179875	0.395875	0.439875	0.447875	0.449875	0.499875	0.438875
		0.574875	0.189875	0.225875	0.263875	0.227875	0.230875	0.202875	0.276875	0.174875	0.464875	0.392875	0.397875	0.295875	0.218875	0.285875
		0.556875	0.189875	0.222875	0.275875	0.187875	0.202875	0.237875	0.260875	0.212875	0.492875	0.371875	0.384875	0.541875	0.440875	0.279875
		0.454875	0.268875	0.215875	0.257875	0.248875	0.198875	0.250875	0.271875	0.174875	0.469875	0.453875	0.493875	0.501875	0.241875	0.273875
		0.481875	0.388875	0.225875	0.418875	0.479875	0.237875	0.543875	0.201875	0.250875	0.501875	0.425875	0.491875	0.381875	0.365875	0.314875
	Min	0.454875	0.189875	0.158875	0.257875	0.178875	0.177875	0.202875	0.170875	0.174875	0.395875	0.371875	0.302875	0.295875	0.218875	0.273875
	Q1	0.465625	0.204875	0.221125	0.272875	0.197625	0.186875	0.247625	0.200125	0.177125	0.413125	0.410125	0.358625	0.363375	0.334875	0.284375
	Median	0.497875	0.261375	0.224375	0.338875	0.238375	0.200875	0.330875	0.238875	0.186375	0.458375	0.421375	0.391375	0.447375	0.405375	0.305375
	Q3	0.542625	0.359625	0.234625	0.422625	0.305125	0.211375	0.468625	0.273125	0.201625	0.475625	0.429375	0.458875	0.508375	0.444875	0.439125
	Max	0.574875	0.440875	0.266875	0.434875	0.479875	0.237875	0.543875	0.277875	0.250875	0.501875	0.453875	0.493875	0.541875	0.499875	0.457875
		0.1	0.5	1	0.1	0.5	1	0.1	0.5	1	0.1	0.5	1	0.1	0.5	1
	Min	0.454875	0.189875	0.158875	0.257875	0.178875	0.177875	0.202875	0.170875	0.174875	0.395875	0.371875	0.302875	0.295875	0.218875	0.273875
	Q1 - Min	0.01075	0.015	0.06225	0.015	0.01875	0.009	0.04475	0.02925	0.00225	0.01725	0.03825	0.05575	0.0675	0.116	0.0105
	Med - Q1	0.03225	0.0565	0.00325	0.066	0.04075	0.014	0.08325	0.03875	0.00925	0.04525	0.01125	0.03275	0.084	0.0705	0.021
	Q3 - Med	0.04475	0.09825	0.01025	0.08375	0.06675	0.0105	0.13775	0.03425	0.01525	0.01725	0.008	0.0675	0.061	0.0395	0.13375
	Max - Q3	0.03225	0.08125	0.03225	0.01225	0.17475	0.0265	0.07525	0.00475	0.04925	0.02625	0.0245	0.035	0.0335	0.055	0.01875
Statistical	Patient 1	p-value
Differences	10% vs 50%	<0.001
	10% vs 100%	<0.001
	50% vs 100%	0.001
	Patient 2
	10% vs 50%	ns
	10% vs 100%	0.003
	50% vs 100%	<0.001
	Patient 3
	10% vs 50%	<0.001
	10% vs 100%	<0.001
	50% vs 100%	0.003
	Patient 4
	10% vs 50%	ns
	10% vs 100%	ns
	50% vs 100%	0.02
	Patient 5
	10% vs 50%	0.013
	10% vs 100%	<0.001
	50% vs 100%	<0.001
