# Supplementary material for: Is remaining intervertebral disc tissue interfering with bone generation during fusion of two vertebrae?
Source: PLoS One. 2019 Apr 25;14(4):e0215536. doi: 10.1371/journal.pone.0215536 (PMC6483188; doi:10.1371/journal.pone.0215536)
Supplement: S3 File — (XLSX) [file pone.0215536.s003.xlsx]

## Sheet: End point
														p9 33%	p9 3%	p6 33%	P6 3%	Control		P2 33%	P2 3%	P9 33%	P9 3%	Control		P4 20%	P4 4%	Control
														0.254	0.259	0.267	0.245	0.244		0.202	0.196	0.195	0.184	0.208		0.249	0.251	0.263
User: USER			Path: C:\Program Files (x86)\BMG\OPTIMA\User\Data\							Test ID: 1854				0.266	0.275	0.277	0.26	0.27		0.228	0.219	0.227	0.21	0.209		0.27	0.269	0.282
Test Name: ALIZARIN RED								Date: 16-6-2016		Time: 17:31:03				0.269	0.27	0.279	0.279	0.27		0.221	0.227	0.22	0.216	0.212		0.281	0.274	0.276
Absorbance			Absorbance values are displayed as OD											0.265	0.279	0.281	0.268	0.262		0.223	0.225	0.231	0.225	0.236		0.29	0.284	0.27
														0.266	0.256			0.24		0.208	0.213	0.207	0.211	0.238		0.26	0.265	0.263
														0.277	0.274			0.256			0.205	0.208	0.201	0.23		0.291	0.276	0.266
														0.28	0.276			0.261			0.211	0.231	0.224	0.216		0.289	0.269	0.267
	Raw Data (405Abs)													0.275	0.272			0.266			0.214	0.232	0.196	0.213		0.296	0.277	0.267
	P 9 (33,34%)	empty well	P 9 (3,334 %)	empty well	P 6 (33,34%)	empty well	P 6 (3,334%)	empty well	No extract 1	empty well	No extract 2	empty well		0.263	0.262									0.189
A	0.254	0.055	0.259	0.052	0.267	0.049	0.245	0.052	0.244	0.051	0.24	0.056		0.268	0.497			0.258625						0.219				0.26925
B	0.266	0.052	0.275	0.047	0.277	0.051	0.26	0.051	0.27	0.05	0.256	0.058		0.294	0.278									0.221
C	0.269	0.053	0.27	0.051	0.279	0.052	0.279	0.051	0.27	0.048	0.261	0.056		0.274	0.28									0.207
D	0.265	0.051	0.279	0.058	0.281	0.052	0.268	0.053	0.262	0.053	0.266	0.057												0.206
empty well	0.047	0.048	0.053	0.046	0.047	0.045	0.048	0.05	0.047	0.047	0.047	0.059												0.201
empty well	0.049	0.044	0.046	0.044	0.045	0.044	0.046	0.046	0.046	0.046	0.048	0.052										0.214188		0.213
empty well	0.05	0.047	0.045	0.044	0.046	0.045	0.048	0.048	0.045	0.045	0.056	0.061												0.209
empty well	0.045	0.048	0.053	0.043	0.048	0.045	0.044	0.051	0.053	0.047	0.055	0.054		Patienten nummering in artikel
														p6 33%	p6 3%	p2 33%	P2 3%	C1	P4 33%	P4 3%	P6 33%	P6 3%	C2	P1 20%	P1 4%	C3
														0.995375	1.00038	1.00838	0.986375	0.985375	0.987812	0.981812	0.980812	0.969812	0.993812	0.97975	0.98175	0.99375
	P 9 (33,34%)	P 9 (3,334 %)	P 6 (33,34%)	P 6 (3,334%)	No extract 1	No extract 2								1.00738	1.01638	1.01838	1.00137	1.01138	1.01381	1.00481	1.01281	0.995812	0.994812	1.00075	0.99975	1.01275
	0.245	0.259	0.267	0.254	0.244	0.24								1.01038	1.01138	1.02038	1.02038	1.01138	1.00681	1.01281	1.00581	1.00181	0.997812	1.01175	1.00475	1.00675
	0.26	0.275	0.277	0.266	0.27	0.256								1.00638	1.02038	1.02238	1.00937	1.00338	1.00881	1.01081	1.01681	1.01081	1.02181	1.02075	1.01475	1.00075
	0.279	0.27	0.279	0.269	0.27	0.261								1.00738	0.997375			0.981375	0.993812	0.998812	0.992812	0.996812	1.02381	0.99075	0.99575	0.99375
	0.268	0.279	0.281	0.265	0.262	0.266								1.01838	1.01538			0.997375		0.990812	0.993812	0.986812	1.01581	1.02175	1.00675	0.99675
ave	0.263	0.27075	0.276	0.2635	0.2615	0.25575								1.02137	1.01737			1.00238		0.996812	1.01681	1.00981	1.00181	1.01975	0.99975	0.99775
STD	0.0143062	0.00865544	0.00621825	0.00655744	0.012261	0.0112657								1.01638	1.01337			1.00738		0.999812	1.01781	0.981812	0.998812	1.02675	1.00775	0.99775
														1.00438	1.00338								0.974812
														1.00937	1.23838								1.00481
														1.03537	1.01938								1.00681
														1.01538	1.02137								0.992812
																							0.991812
																							0.986812
																							0.998812
																							0.994812
														Patient 1		Patient 2		Patient 4		Patient 6
														0.04	0.2	0.03	0.33	0.03	0.33	0.03	0.33
														0.98175	0.97975	0.986375	1.00838	0.981812	0.987812	1.00038	0.995375
														0.99975	1.00075	1.00137	1.01838	1.00481	1.01381	1.01638	1.00738
														1.00475	1.01175	1.02038	1.02038	1.01281	1.00681	1.01138	1.01038
														1.01475	1.02075	1.00937	1.02238	1.01081	1.00881	1.02038	1.00638
														0.99575	0.99075			0.998812	0.993812	0.997375	1.00738
														1.00675	1.02175			0.990812		1.01538	1.01838
														0.99975	1.01975			0.996812		1.01737	1.02137
														1.00775	1.02675			0.999812		1.01337	1.01638
																				1.00338	1.00438
																				1.23838	1.00937
Patient 2 (33,34%)	empty well	Patient 2 (3,334%)	empty well	Patient 9 (33,34%)	empty well	Patient 9 (3,334%)	empty well	control (-)	empty well	control (-)	empty well									1.01938	1.03537
0.202	0.06	0.196	0.054	0.195	0.058	0.184	0.055	0.208	0.054	0.189	0.057									1.02137	1.01538
0.228	0.059	0.219	0.06	0.227	0.06	0.21	0.059	0.209	0.053	0.219	0.054									0.969812	0.980812
0.221	0.062	0.227	0.064	0.22	0.063	0.216	0.06	0.212	0.057	0.221	0.064									0.995812	1.01281
0.223	0.067	0.225	0.061	0.231	0.062	0.225	0.058	0.236	0.057	0.207	0.061									1.00181	1.00581
0.208	0.066	0.213	0.061	0.207	0.059	0.211	0.056	0.238	0.058	0.206	0.065									1.01081	1.01681
0.059	0.062	0.205	0.057	0.208	0.062	0.201	0.062	0.23	0.059	0.201	0.065									0.996812	0.992812
0.065	0.068	0.211	0.059	0.231	0.058	0.224	0.061	0.216	0.064	0.213	0.062									0.986812	0.993812
0.062	0.067	0.214	0.061	0.232	0.063	0.196	0.058	0.213	0.067	0.209	0.068									1.00981	1.01681
																				0.981812	1.01781
P 9 (20%)	empty well	P 9 (4%)	empty well	P 4 (20%)	empty well	P 4 (4%)	empty well	Control (+)	empty well	Control (-)	empty well
0.266	0.06	0.256	0.056	0.249	0.066	0.251	0.057	0.243	0.056	0.263	0.059
0.277	0.065	0.274	0.063	0.27	0.067	0.269	0.063	0.255	0.057	0.282	0.06
0.28	0.066	0.276	0.065	0.281	0.071	0.274	0.064	0.265	0.06	0.276	0.062
0.275	0.069	0.272	0.069	0.29	0.083	0.284	0.065	0.266	0.062	0.27	0.061
0.263	0.072	0.262	0.068	0.26	0.069	0.265	0.065	0.269	0.06	0.263	0.066
0.268	0.068	0.497	0.087	0.291	0.064	0.276	0.07	0.267	0.064	0.266	0.069
0.294	0.071	0.278	0.066	0.289	0.065	0.269	0.066	0.264	0.065	0.267	0.067
0.274	0.079	0.28	0.07	0.296	0.071	0.277	0.066	0.272	0.068	0.267	0.071

## Sheet: Sheet1
User: USER			Path: C:\Program Files (x86)\BMG\OPTIMA\User\Data\							Test ID: 1735
Test Name: ALIZARIN RED								Date: 20-5-2016		Time: 14:49:09
Absorbance			Absorbance values are displayed as OD
	Raw Data (405Abs)
	Patient 2 (33,34%)	empty well	Patient 2 (3,334%)	empty well	Patient 9 (33,34%)	empty well	Patient 9 (3,334%)	empty well	control (-)	empty well	control (-)	empty well
A	0.202	0.06	0.196	0.054	0.195	0.058	0.184	0.055	0.208	0.054	0.189	0.057
B	0.228	0.059	0.219	0.06	0.227	0.06	0.21	0.059	0.209	0.053	0.219	0.054
C	0.221	0.062	0.227	0.064	0.22	0.063	0.216	0.06	0.212	0.057	0.221	0.064
D	0.223	0.067	0.225	0.061	0.231	0.062	0.225	0.058	0.236	0.057	0.207	0.061
E	0.208	0.066	0.213	0.061	0.207	0.059	0.211	0.056	0.238	0.058	0.206	0.065
empty well	0.059	0.062	0.205	0.057	0.208	0.062	0.201	0.062	0.23	0.059	0.201	0.065
empty well	0.065	0.068	0.211	0.059	0.231	0.058	0.224	0.061	0.216	0.064	0.213	0.062
empty well	0.062	0.067	0.214	0.061	0.232	0.063	0.196	0.058	0.213	0.067	0.209	0.068
	Patient 2 (33,34%)	Patient 2 (3,334%)	Patient 9 (33,34%)	Patient 9 (3,334%)	control (-)	control (-)
	0.202	0.196	0.195	0.184	0.208	0.189
	0.228	0.219	0.227	0.21	0.209	0.219
	0.221	0.227	0.22	0.216	0.212	0.221
	0.223	0.225	0.231	0.225	0.236	0.207
	0.208	0.213	0.207	0.211	0.238	0.206
		0.205	0.208	0.201	0.23	0.201
		0.211	0.231	0.224	0.216	0.213
		0.214	0.232	0.196	0.213	0.209
ave	0.2164	0.216	0.216	0.2092	0.2206	0.2084
STD	0.0109225	0.0102085	0.0139534	0.0140909	0.0123837	0.0102182

## Sheet: Sheet2
User: USER			Path: C:\Program Files (x86)\BMG\OPTIMA\User\Data\							Test ID: 1720
Test Name: ALIZARIN RED								Date: 18-5-2016		Time: 15:06:09
Absorbance			Absorbance values are displayed as OD
	hob
	Raw Data (405Abs)
	P 9 (20%)	empty well	P 9 (4%)	empty well	P 4 (20%)	empty well	P 4 (4%)	empty well	Control (+)	empty well	Control (-)	empty well
A	0.266	0.06	0.256	0.056	0.249	0.066	0.251	0.057	0.243	0.056	0.263	0.059
B	0.277	0.065	0.274	0.063	0.27	0.067	0.269	0.063	0.255	0.057	0.282	0.06
C	0.28	0.066	0.276	0.065	0.281	0.071	0.274	0.064	0.265	0.06	0.276	0.062
D	0.275	0.069	0.272	0.069	0.29	0.083	0.284	0.065	0.266	0.062	0.27	0.061
E	0.263	0.072	0.262	0.068	0.26	0.069	0.265	0.065	0.269	0.06	0.263	0.066
F	0.268	0.068	0.497	0.087	0.291	0.064	0.276	0.07	0.267	0.064	0.266	0.069
G	0.294	0.071	0.278	0.066	0.289	0.065	0.269	0.066	0.264	0.065	0.267	0.067
H	0.274	0.079	0.28	0.07	0.296	0.071	0.277	0.066	0.272	0.068	0.267	0.071
	P 9 (20%)	P 9 (4%)	P 4 (20%)	P 4 (4%)	Control (+)	Control (-)
A	0.266	0.256	0.249	0.251	0.243	0.263
B	0.277	0.274	0.27	0.269	0.255	0.282
C	0.28	0.276	0.281	0.274	0.265	0.276
D	0.275	0.272	0.29	0.284	0.266	0.27
E	0.263	0.262	0.26	0.265	0.269	0.263
F	0.268	0.497	0.291	0.276	0.267	0.266
G	0.294	0.278	0.289	0.269	0.264	0.267
H	0.274	0.28	0.296	0.277	0.272	0.267
ave	0.274625	0.299375	0.27825	0.270625	0.262625	0.26925
std	0.00973855	0.0802726	0.0168841	0.00986969	0.00933408	0.00662786

## Sheet: Figure article
	Patient 1		Patient 2		Patient 4		Patient 6
	0.04	0.2	0.03	0.33	0.03	0.33	0.03	0.33
	0.98175	0.97975	0.986375	1.00838	0.981812	0.987812	1.00038	0.995375
	0.99975	1.00075	1.00137	1.01838	1.00481	1.01381	1.01638	1.00738
	1.00475	1.01175	1.02038	1.02038	1.01281	1.00681	1.01138	1.01038
	1.01475	1.02075	1.00937	1.02238	1.01081	1.00881	1.02038	1.00638
	0.99575	0.99075			0.998812	0.993812	0.997375	1.00738
	1.00675	1.02175			0.990812		1.01538	1.01838
	0.99975	1.01975			0.996812		1.01737	1.02137
	1.00775	1.02675			0.999812		1.01337	1.01638
							1.00338	1.00438
								1.00937
							1.01938	1.03537
							1.02137	1.01538
							0.969812	0.980812
							0.995812	1.01281
							1.00181	1.00581
							1.01081	1.01681
							0.996812	0.992812
							0.986812	0.993812
							1.00981	1.01681
							0.981812	1.01781
Min	0.98175	0.97975	0.986375	1.00838	0.981812	0.987812	0.969812	0.980812
Q1	0.99875	0.99825	0.997625	1.01588	0.995313	0.993812	0.997094	1.00545
Mediaan	1.00225	1.01575	1.00537	1.01938	0.999313	1.00681	1.00981	1.00988
Q3	1.007	1.021	1.01212	1.02087	1.00631	1.00881	1.01588	1.01681
Max	1.01475	1.02675	1.02038	1.02238	1.01281	1.01381	1.02137	1.03537
	Patient 1		Patient 2		Patient 4		Patient 6
	0.04	0.2	0.03	0.33	0.03	0.33	0.03	0.33
Min	0.98175	0.97975	0.986375	1.00838	0.981812	0.987812	0.969812	0.980812
Q1-Min	0.017	0.0185	0.01125	0.0075	0.0135	0.006	0.0272813	0.0246406
Mediaan - Q1	0.0035	0.0175	0.00775	0.0035	0.004	0.013	0.0127188	0.00442188
Q3 - Mediaan	0.00475	0.00525	0.00675	0.0015	0.007	0.002	0.0060625	0.0069375
Max - Q3	0.00775	0.00575	0.00825	0.0015	0.0065	0.005	0.0055	0.0185625
