# Supplementary material for: Is remaining intervertebral disc tissue interfering with bone generation during fusion of two vertebrae?
Source: PLoS One. 2019 Apr 25;14(4):e0215536. doi: 10.1371/journal.pone.0215536 (PMC6483188; doi:10.1371/journal.pone.0215536)
Supplement: S4 File — (XLSX) [file pone.0215536.s004.xlsx]

## Sheet: Figure article
															P2 3%	P2 30%	P3 3%	P3 30%	Control 1	Control 2	P2a 3%	P2a 30%	P7 3%	P7 30%	N-O medium
															0.239	0.233	0.235	0.237	0.236	0.241	0.241	0.235	0.243	0.245	0.223
User: USER			Path: C:\Program Files (x86)\BMG\OPTIMA\User\Data\							Test ID: 1827					0.254	0.252	0.265	0.273	0.264	0.261	0.26	0.266	0.268	0.263	0.237
Test Name: ALIZARIN RED								Date: 10-6-2016		Time: 15:55:11					0.263	0.263	0.262	0.261	0.265	0.265	0.276	0.264	0.276	0.279	0.242
Absorbance			Absorbance values are displayed as OD												0.256	0.256	0.26	0.264	0.254	0.267	0.273	0.267	0.287	0.272	0.233
																			0.241	0.247					0.225
	Hmsc																		0.258	0.266					0.239
																			0.262	0.267					0.234
	Raw Data (405Abs)																		0.256	0.261					0.234
	P 2 (3,334)	empty well	P 2 (33,34)	empty well	P 3 (3,334)	empty well	P 3 (33,34)	empty well	No extract 1	empty well	No extract 2	empty well
A	0.239	0.05	0.233	0.053	0.235	0.049	0.237	0.051	0.236	0.05	0.241	0.055							0.2545	0.259375
B	0.254	0.056	0.252	0.055	0.265	0.055	0.273	0.055	0.264	0.051	0.258	0.059			Nummering vlgs artikel
C	0.263	0.058	0.263	0.059	0.262	0.057	0.261	0.056	0.265	0.058	0.262	0.059			P4 3%	P4 30%	P5 3%	P5 30%	Control 1	Control 2	P4 3%	P4 30%	P3 3%	P3 30%
D	0.256	0.058	0.256	0.053	0.26	0.058	0.264	0.052	0.254	0.058	0.256	0.061			-0.0155	-0.0215	-0.0195	-0.0175	-0.0185	-0.018375	-0.018375	-0.024375	-0.016375	-0.014375
empty well	0.06	0.056	0.056	0.055	0.058	0.056	0.057	0.054	0.056	0.056	0.059	0.064			-0.0005	-0.0025	0.0105	0.0185	0.0095	0.001625	0.000625	0.006625	0.008625	0.003625
empty well	0.061	0.057	0.054	0.056	0.06	0.059	0.057	0.057	0.057	0.056	0.064	0.06			0.0085	0.0085	0.0075	0.0065	0.0105	0.005625	0.016625	0.004625	0.016625	0.019625
empty well	0.058	0.056	0.06	0.062	0.057	0.059	0.059	0.058	0.06	0.058	0.062	0.063			0.0015	0.0015	0.0055	0.0095	-0.0005	0.007625	0.013625	0.007625	0.027625	0.012625
empty well	0.064	0.061	0.064	0.061	0.064	0.06	0.058	0.06	0.06	0.063	0.061	0.061			-0.018375	-0.024375			-0.0135	-0.012375
															0.000625	0.006625			0.0035	0.006625
	P 2 (3,334)	P 2 (33,34)	P 3 (3,334)	P 3 (33,34)	No extract 1	No extract 2									0.016625	0.004625			0.0075	0.007625
	0.239	0.233	0.235	0.237	0.236	0.241									0.013625	0.007625			0.0015	0.001625
	0.254	0.252	0.265	0.273	0.264	0.258									Patient 3		Patient 4		Patient 5
	0.263	0.263	0.262	0.261	0.265	0.262		Excel files	Artikel						0.03	0.3	0.03	0.3	0.03	0.3	Control 1	Control 2	non-osteo
	0.256	0.256	0.26	0.264	0.254	0.256		Patient 4	P 1						-0.016375	-0.014375	-0.0155	-0.0215	-0.0195	-0.0175	-0.0185	-0.018375	-0.036375
ave	0.253	0.251	0.2555	0.25875	0.25475	0.25425		Patient 6	P 2						0.008625	0.003625	-0.0005	-0.0025	0.0105	0.0185	0.0095	0.001625	-0.022375
stedev	0.0100995	0.0128323	0.0138203	0.0153704	0.0134505	0.00917878		Patient 7	P 3						0.016625	0.019625	0.0085	0.0085	0.0075	0.0065	0.0105	0.005625	-0.017375
								Patient 2	P 4						0.027625	0.012625	0.0015	0.0015	0.0055	0.0095	-0.0005	0.007625	-0.026375
								Patient 3	P 5								-0.018375	-0.024375			-0.0135	-0.012375	-0.034375
																	0.000625	0.006625			0.0035	0.006625	-0.020375
																	0.016625	0.004625			0.0075	0.007625	-0.025375
																	0.013625	0.007625			0.0015	0.001625	-0.025375
														1	0.983625	0.985625	0.9845	0.9785	0.9805	0.9825	0.9815	0.981625	0.963625
															1.00862	1.00362	0.9995	0.9975	1.0105	1.0185	1.0095	1.00162	0.977625
															1.01662	1.01963	1.0085	1.0085	1.0075	1.0065	1.0105	1.00562	0.982625
															1.02763	1.01262	1.0015	1.0015	1.0055	1.0095	0.9995	1.00762	0.973625
																	0.981625	0.975625			0.9865	0.987625	0.965625
																	1.00062	1.00663			1.0035	1.00663	0.979625
																	1.01662	1.00462			1.0075	1.00762	0.974625
																	1.01362	1.00762			1.0015	1.00162	0.974625
														min	0.983625	0.985625	0.9845	0.9785	0.9805	0.9825	0.9815	0.963625
														1 Quartile	1.00237	0.999125	0.99575	0.99275	0.99925	1.0005	0.995	0.971625
														Median	1.01262	1.00812	1.0005	0.9995	1.0065	1.008	1.0045	0.974625
														3 Quartile	1.01937	1.01437	1.00325	1.00325	1.00825	1.01175	1.00975	0.978125
														Max	1.02763	1.01963	1.0085	1.0085	1.0105	1.0185	1.0105	0.982625
															0.03	0.3	0.03	0.3	0.03	0.3	Control	Non-Osteo
														Min	0.983625	0.985625	0.9845	0.9785	0.9805	0.9825	0.9815	0.963625
														1Q-min	0.01875	0.0135	0.01125	0.01425	0.01875	0.018	0.0135	0.008
														Med-1Q	0.01025	0.009	0.00475	0.00675	0.00725	0.0075	0.0095	0.003
														3Q-med	0.00675	0.00625	0.00275	0.00375	0.00175	0.00375	0.00525	0.0035
														Max-3Q	0.00825	0.00525	0.00525	0.00525	0.00225	0.00675	0.00075	0.0045

## Sheet: Sheet1
User: USER			Path: C:\Program Files (x86)\BMG\OPTIMA\User\Data\							Test ID: 1931
Test Name: ALIZARIN RED								Date: 5-7-2016		Time: 16:19:33
Absorbance			Absorbance values are displayed as OD
	Hmsc's
	Raw Data (405Abs)
	Patient 2 (30%)	empty well	Patient 2 (3%)	empty well	Patient 7 (30%)	empty well	Patient 7 (3%)	empty well	Control (-) 1	empty well	Control (-) 2	empty well
A	0.235	0.059	0.241	0.053	0.245	0.054	0.243	0.054	0.241	0.055	0.247	0.062
B	0.266	0.064	0.26	0.059	0.263	0.059	0.268	0.063	0.261	0.057	0.266	0.064
C	0.264	0.061	0.276	0.06	0.279	0.065	0.276	0.063	0.265	0.061	0.267	0.067
D	0.267	0.062	0.273	0.064	0.272	0.06	0.287	0.06	0.267	0.057	0.261	0.057
empty well	0.065	0.062	0.06	0.063	0.059	0.058	0.059	0.057	0.061	0.059	0.062	0.059
empty well	0.065	0.061	0.06	0.061	0.06	0.059	0.062	0.058	0.058	0.057	0.06	0.067
empty well	0.066	0.062	0.059	0.057	0.061	0.062	0.065	0.062	0.062	0.061	0.068	0.063
empty well	0.066	0.065	0.062	0.062	0.061	0.066	0.059	0.067	0.059	0.062	0.069	0.066
	Patient 2 (30%)	Patient 2 (3%)	Patient 7 (30%)	Patient 7 (3%)	Control (-) 1	Control (-) 2
	0.235	0.241	0.245	0.243	0.241	0.247
	0.266	0.26	0.263	0.268	0.261	0.266
	0.264	0.276	0.279	0.276	0.265	0.267
	0.267	0.273	0.272	0.287	0.267	0.261
ave	0.258	0.2625	0.26475	0.2685	0.2585	0.26025
STD	0.015384	0.0159269	0.0147054	0.0186994	0.0119304	0.00921502
	Patient 2 (30%)	Patient 2 (3%)	Patient 7 (30%)	Patient 7 (3%)	Control	Non Osteo	Empty
	0.235	0.241	0.245	0.243	0.241	0.223	0.22
	0.266	0.26	0.263	0.268	0.261	0.237	0.235
	0.264	0.276	0.279	0.276	0.265	0.242	0.24
	0.267	0.273	0.272	0.287	0.267	0.233	0.246
					0.247	0.225	0.221
					0.266	0.239	0.233
					0.267	0.234	0.245
					0.261	0.234	0.24
ave	0.258	0.2625	0.26475	0.2685	0.259375	0.233375	0.235
std	0.015384	0.0159269	0.0147054	0.0186994	0.00991301	0.00652331	0.00997139
